# Supplementary material for: Screening of drug targets for tuberculosis on the basis of transcription factor regulatory network and mRNA sequencing technology
Source: Front Mol Biosci. 2024 May 22;11:1410445. doi: 10.3389/fmolb.2024.1410445 (PMC11150615; doi:10.3389/fmolb.2024.1410445)
Supplement: Supplementary file 1 [file Table1.XLSX]

## Sheet: S 1
Supplementary table 1 TF-to-target
TF	Symbol
ZNF148	TP53
NFATC1	AKT1
TCF12	GATA2
HOXA1	PBX1
EBF1	FOXP1
TCF12	EBF1
EBF1	TCF12
NFATC1	PRKCZ
NFATC2	NFATC1
AFF1	MEN1
GATA2	ZBTB16
TCF12	TCF4
TP53	TBL1X
IRF5	SOCS1
JDP2	SIRT3
IRF6	SFN
NFATC1	RCAN3
RERE	RARB
ZNF169	PTCH1
PBX1	POU2F1
FOXP1	NFATC2
GATA2	KLF5
POU2F1	KIAA0319
PBX1	AFF1
TF	Symbol
NFIC	ZNF239
TP53	ZNF148
TP53	ZBTB16
TP53	XPC
TFEC	VSIG4
TP53	USP28
TP53	USP1
TP53	UBE3A
LCOR	UBAP1
TP53	TTN
JDP2	TP53
FOXP1	TP53
ZBTB16	TP53
POU2F1	TP53
NFATC1	TP53
KLF5	TP53
GATA2	TP53
RARB	TP53
SMAD1	TP53
TCF4	TP53
TP53	TOPORS
FOXP1	TNFRSF18
TP53	TCF4
GATA2	TCF12
TCF4	TCF12
TCF4	TBL1X
TP53	SUPT3H
TP53	STEAP3
TP53	SOCS1
TP53	SMG5
TP53	SMAD1
NFIC	SLC1A3
TP53	SIRT3
TP53	SFN
CREB3L4	SCARB1
TP53	RRM2
CREB3L4	RPS6KA5
TP53	RNF14
TP53	RHOC
NFATC1	RGS10
SMAD1	RGMB
RARB	RERE
GATA2	RCAN3
TP53	RARB
TP53	RAD51B
TP53	PTCH1
NFATC2	PRKCZ
TP53	PRKCZ
MYNN	PREPL
TP53	PPP2R5C
TP53	POU2F1
TP53	PLK4
TP53	PCBP4
FOXP1	PBX1
EBF1	PBX1
POU2F1	PBX1
GATA2	PBX1
AFF1	PBX1
TP53	PAQR3
NFATC1	NFATC2
GATA2	NFATC1
TP53	NFATC1
SMAD1	NEDD4L
TP53	NDRG2
TP53	MVP
AFF1	MOGS
NFATC1	MMP9
TP53	MMP9
FOXP1	MME
TP53	MME
SMAD1	MEN1
TP53	MEN1
TP53	MEAF6
PBX1	MAMLD1
TP53	KLF5
AFF3	KIAA0319
TCF4	JUP
TP53	JDP2
TP53	ITGB1
IRF5	IRF6
IRF6	IRF5
ZBTB16	IL2RB
IRF5	IKBKE
IRF5	IFITM3
IRF6	IFITM3
PBX1	HOXA1
TP53	HDAC9
BATF2	GBP5
BATF2	GBP1
ZBTB16	GATA2
EBF1	GATA2
NFATC1	GATA2
KLF5	GATA2
PBX1	GATA2
TP53	GATA2
TP53	G6PD
NFATC2	FOXP1
PBX1	FOXP1
TP53	FOXP1
IRF6	FGFR1
TP53	FGFR1
ZNF226	ERCC6L
TP53	EIF2AK2
TP53	EGF
FOXP1	EBF1
GATA2	EBF1
PBX1	EBF1
ZBTB16	DMAP1
TP53	CYFIP2
ZNF41	CSNK1G3
TP53	CSNK1G3
TP53	CDC25B
TP53	CD274
TP53	CD22
CREB3L4	CAMK2D
TP53	CALD1
TP53	BRD8
TP53	BMX
EBF1	BLNK
POU2F1	BIRC5
TP53	BIRC5
TP53	BCAT1
TP53	ARF1
BATF2	ANKRD22
ZNF226	ANKMY1
ZNF227	ANKMY1
RBAK	AKT1
NFATC2	AKT1
KLF5	AKT1
CREB3L4	AKT1
GATA2	AKT1
RARB	AKT1
SMAD1	AKT1
TP53	AKT1
AFF1	AFF3
AFF3	AFF1
SMAD1	ACVR2A
TP53	ABCG2
TCF4	ABCG2

## Sheet: S 2
Supplementary table 2 556 differentially expressed genes
Transcript_id	Gene_id	baseMeanA	baseMeanB	baseMean	log2FoldChange	lfcSE	stat	pvalue	padj	type
NM_001323890	AASDH	94.4539	15.7557	55.1048	2.57932	0.739512	3.48787	0.000486888	0.0132182	Up
NM_001348988	ABCG2	0	19.6715	9.83575	-6.75372	2.26486	-2.98195	0.00286415	0.0463215	Down
NM_001345859	ABLIM3	318.318	0	159.159	25.6821	2.77769	9.24585	2.33383e-20	4.76531e-17	Up
NM_198838	ACACA	104.079	681.408	392.743	-2.71106	0.619235	-4.37808	1.19731e-05	0.000778052	Down
NM_001242393	ACSS2	31.648	36.8823	6.15086	-4.87177	1.62156	-3.00437	0.00266133	0.0440458	Down
NM_001278580	ACVR2A	0	223.319	111.66	-24.5744	2.43723	-10.0829	6.57325e-24	2.31827e-20	Down
NM_001308360	ADGRG3	729.947	169.901	449.924	2.10314	0.713211	2.94883	0.00318975	0.0497173	Up
NM_014921	ADGRL1	11.875	460.139	230.435	-9.28879	2.64845	-3.50725	0.000452767	0.0125184	Down
NM_001351077	AFAP1L2	0	28.4629	14.2315	-23.0458	2.9578	-7.79152	6.62064e-15	1.53801e-12	Down
NM_001313959	AFF1	150.947	3495.61	1823.28	-4.5335	1.14159	-3.9712	7.15124e-05	0.00328505	Down
NM_001025108	AFF3	129.055	1119.83	624.44	-3.11672	0.896914	-3.47494	0.000510971	0.0137374	Down
NM_133446	AGAP4	0	47.4434	23.7217	-8.02362	1.8118	-4.42855	9.48706e-06	0.000646838	Down
NM_001135187	AGFG1	446.747	28.8155	237.781	3.955	0.843394	4.68939	2.74023e-06	0.000228618	Up
NM_001134830	AHI1	17.3499	43.7588	5.01124	-5.47575	1.88897	-2.89881	0.00374581	0.0555257	Down
NM_004833	AIM2	3382.4	770.678	2076.54	2.13382	0.37169	5.74086	9.41956e-09	1.20605e-06	Up
NM_001014432	AKT1	167.989	0.259258	84.1243	9.29888	2.05819	4.51799	6.24287e-06	0.00046266	Up
NM_001145396	ALDH16A1	184.106	0	92.0532	23.5774	2.9568	7.97395	1.53687e-15	4.65802e-13	Up
NM_170771	ALDH8A1	0	50.8992	25.4496	-23.625	2.95728	-7.98875	1.36311e-15	4.48152e-13	Down
NM_001323512	AMFR	914.513	53.4626	483.988	4.09629	1.08881	3.76217	0.000168447	0.0062178	Up
NM_001171689	AMMECR1	491.305	0	245.653	26.2948	2.95668	8.89335	5.92933e-19	6.21698e-16	Up
NM_001370747	ANGEL1	119.681	12.9622	33.7763	2.07077	0.715871	2.89266	0.00381992	0.0560279	Up
NM_001354024	ANKMY1	44.4899	108.381	15.9596	-23.2042	2.95768	-7.84541	4.31553e-15	1.10875e-12	Down
NM_144590	ANKRD22	4346.7	179.322	2263.01	4.59902	0.62328	7.37874	1.59792e-13	2.55109e-11	Up
NM_001346467	ANO10	12.1408	69.8202	35.0042	-8.00374	2.12177	-3.77221	0.000161809	0.00603596	Down
NM_000216	ANOS1	94.6282	11.6762	53.1522	3.02158	1.00398	3.00961	0.00261579	0.0435535	Up
NM_001098845	ANXA8L1	4.98881	0.635776	2.81229	2.94806	1.00443	2.93507	0.00333467	0.0511338	Up
NM_001348440	AP3B2	52.6065	5.24185	28.9242	3.32244	0.991265	3.35172	0.000803121	0.0194004	Up
NM_001002924	AP3S1	114.558	54.288	32.2585	-2.41289	0.682304	-3.53638	0.000405652	0.0116486	Down
NM_001353788	APBA2	48.3096	0	24.1548	23.0519	2.95734	7.7948	6.45098e-15	1.50763e-12	Up
NM_001320635	AQP9	4309.9	100.779	2205.34	5.41842	1.50485	3.60063	0.000317444	0.00968059	Up
NM_001024228	ARF1	92.8764	20.4787	56.6775	2.1841	0.714716	3.0559	0.00224388	0.0390891	Up
NM_001242832	ARFGAP2	215.258	347.024	133.762	2.04309	0.694485	2.94187	0.00326233	0.0505037	Up
NM_001270696	ARHGAP12	0	215.103	107.552	-25.7292	2.95677	-8.70181	3.26643e-18	2.79325e-15	Down
NM_001256423	ARHGAP19	2.85104	238.365	18.2359	-3.5655	0.992024	-3.59417	0.000325433	0.00986342	Down
NM_001282335	ARHGAP45	1062.11	204.974	633.543	2.37286	0.784199	3.02584	0.00247944	0.0419677	Up
NM_001319838	ARHGEF10L	120.706	0.283198	60.4946	8.73558	1.96466	4.44635	8.7341e-06	0.000607239	Up
NM_001353924	ARHGEF9	0	51.9006	25.9503	-8.15305	2.1992	-3.70728	0.000209495	0.00722433	Down
NM_001301068	ARL1	103.128	0.302243	51.715	8.43602	1.90518	4.42794	9.51365e-06	0.000647512	Up
NM_001363743	ASAH1	223.84	48.1295	135.985	2.2163	0.613751	3.61107	0.000304939	0.00947166	Up
NM_001164754	ASPH	183.143	69.0599	109.502	2.35281	0.792462	2.96898	0.00298788	0.047682	Up
NM_001100592	ATP6V0E2	0	104.486	52.2428	-24.8057	2.75151	-9.01532	1.96301e-19	3.11318e-16	Down
NM_001350398	AZIN2	0.606437	27.6214	14.1139	-5.47744	1.92151	-2.8506	0.00436374	0.0610059	Down
NM_001300807	BATF2	607.802	99.5046	353.653	2.61072	0.652568	4.00069	6.31578e-05	0.0030175	Up
NM_001139441	BCAP31	73.6965	0	10.1668	21.8447	2.95834	7.3841	1.5349e-13	2.46059e-11	Up
NM_005504	BCAT1	182.388	0.104744	91.2462	10.8218	2.43553	4.44329	8.85936e-06	0.000611564	Up
NM_001302082	BEND5	7.76964	20.2742	5.34526	-4.65753	1.63736	-2.84453	0.00444764	0.0618002	Down
NM_001354189	BICD1	29.1447	283.783	156.464	-3.28291	0.658083	-4.9886	6.08191e-07	6.17664e-05	Down
NM_001168	BIRC5	57.1264	0	28.5632	21.8737	2.70471	8.08728	6.10139e-16	2.27599e-13	Up
NM_001258440	BLNK	0	78.438	39.219	-24.4293	2.95705	-8.26139	1.43984e-16	7.25438e-14	Down
NM_203281	BMX	1259.04	139.795	699.416	3.17125	0.645658	4.91166	9.03091e-07	8.76013e-05	Up
NM_001368061	BNIP2	82.6115	91.4192	11.3898	22.0073	2.95816	7.43954	1.01035e-13	1.72673e-11	Up
NM_001300962	BRD8	106.427	20.6012	11.1899	21.982	2.95818	7.43091	1.07857e-13	1.81926e-11	Up
NM_001159491	BRI3	12.8766	0	6.43832	6.19468	2.05297	3.01742	0.00254932	0.0428087	Up
NM_001362719	BZW2	0	49.602	24.801	-23.7908	2.3823	-9.98646	1.74716e-23	5.64843e-20	Down
NM_001351989	C11orf54	61.017	0	7.31862	21.3926	2.95901	7.22963	4.8432e-13	7.09026e-11	Up
NM_001252507	C14orf132	0	37.3517	18.6759	-23.4187	2.95752	-7.91835	2.40692e-15	6.71772e-13	Down
NM_001100621	C17orf80	127.383	11.3901	18.87	22.7114	2.95754	7.67913	1.60179e-14	3.34093e-12	Up
NM_152377	C1orf87	1.81275	12.4031	7.10793	-2.79586	0.954459	-2.92926	0.00339769	0.0518746	Down
NM_001348763	C2orf42	0	61.701	30.8505	-24.0078	2.70128	-8.88756	6.24641e-19	6.3771e-16	Down
NM_001145054	C2orf81	6.86678	51.2531	29.0599	-2.89902	0.803003	-3.61022	0.000305933	0.00949493	Down
NM_001317342	C6orf120	231.253	0.149777	115.702	10.4855	2.34838	4.46498	8.00762e-06	0.000561938	Up
NM_001134396	C7orf50	0	54.5671	8.01492	-22.2706	2.95873	-7.52709	5.1882e-14	9.49415e-12	Down
NM_001205293	CACNA1E	2667.52	504.136	1585.83	2.40366	0.494228	4.86347	1.15348e-06	0.000109109	Up
NM_001366867	CACNA2D1	9.52363	1.30734	5.41549	2.85759	0.914442	3.12496	0.00177832	0.0332802	Up
NM_033157	CALD1	33.2155	36.3062	17.6794	3.95052	1.38378	2.85486	0.00430552	0.0605123	Up
NM_001321583	CAMK2D	55.6495	36.3291	9.36831	21.7332	2.95849	7.34605	2.04156e-13	3.18082e-11	Up
NM_203459	CAMSAP2	0	225.411	112.706	-25.2134	2.95676	-8.52738	1.49704e-17	1.00134e-14	Down
NM_000070	CAPN3	192.339	58.0748	96.8733	7.10454	2.15526	3.29637	0.000979425	0.0223371	Up
NM_001007232	CARD17	413.376	55.336	234.356	2.90124	0.569141	5.09757	3.44032e-07	3.71775e-05	Up
NM_001137668	CASP8AP2	187.506	285.742	15.2936	22.4162	2.95776	7.57876	3.4888e-14	6.7218e-12	Up
NM_001321789	CBLB	0	74.2008	37.1004	-8.66871	2.27899	-3.80376	0.000142519	0.00549057	Down
NM_001366339	CCDC14	0	113.292	14.7379	-22.4141	2.95776	-7.57807	3.50735e-14	6.7218e-12	Down
NM_001349127	CCDC24	0.106946	13.3946	6.75079	-5.9096	1.94259	-3.04213	0.00234913	0.0403964	Down
NM_001080791	CCDC32	53.5842	0.198088	26.8911	8.09238	2.43539	3.32283	0.000891099	0.0208757	Up
NM_001348138	CCNI	4206.66	713.73	2460.2	2.55913	0.596548	4.28991	1.78749e-05	0.00108353	Up
NM_001185101	CD22	11.3254	239.985	125.655	-4.4034	1.38022	-3.19036	0.00142094	0.0284787	Down
NM_001314029	CD274	633.34	136.047	384.694	2.21952	0.464727	4.77595	1.78858e-06	0.000156986	Up
NM_001115152	CD300LD	379.205	81.1495	230.177	2.22472	0.76162	2.92104	0.00348869	0.0528274	Up
NM_001289911	CD36	58.665	0	29.3325	23.324	2.66694	8.74561	2.21822e-18	2.0013e-15	Up
NM_001351569	CDC14B	14.1732	114.516	12.9448	-22.9173	2.95792	-7.74776	9.35293e-15	2.07341e-12	Down
NM_001287517	CDC25B	38.3988	30.6515	15.3258	-22.8572	2.95772	-7.72799	1.09257e-14	2.32891e-12	Down
NM_020802	CEP126	3.1263	67.4222	35.2742	-4.42491	1.43903	-3.07494	0.00210546	0.0373224	Down
NM_001271852	CEP57L1	66.1552	0	33.0776	23.4946	2.95714	7.94502	1.94154e-15	5.62104e-13	Up
NM_001331071	CERS5	0	111.666	17.0259	-23.2914	2.95761	-7.87507	3.40545e-15	8.98739e-13	Down
NM_001286085	CETP	169.552	18.5206	17.5098	22.6067	2.95762	7.64355	2.11307e-14	4.33738e-12	Up
NM_013246	CLCF1	10.9418	130.068	70.505	-3.57324	0.978684	-3.65107	0.000261152	0.00853869	Down
NM_012129	CLDN12	0	59.7179	29.859	-8.35539	2.22209	-3.76015	0.000169814	0.0062504	Down
NM_001319241	CLEC12B	67.7768	49.7066	9.33773	21.7272	2.9585	7.34399	2.07323e-13	3.21723e-11	Up
NM_001317999	CLEC6A	20.1434	0	10.0717	6.84016	2.1747	3.14534	0.00165895	0.0316882	Up
NM_001366624	CLN5	238.794	11.6047	65.0191	3.34993	0.828516	4.0433	5.27052e-05	0.0026014	Up
NM_001311202	CLNS1A	0	238.735	119.368	-25.4041	2.32865	-10.9093	1.0401e-27	4.03507e-23	Down
NM_001330454	CLUAP1	309.363	2.89924	156.131	6.72991	1.00988	6.66405	2.6639e-11	3.75803e-09	Up
NM_032649	CNDP1	26.7572	6.59054	16.6739	2.00993	0.611746	3.28556	0.0010178	0.0229701	Up
NM_001330772	CNKSR2	0	79.4777	39.7388	-24.4376	2.70307	-9.04068	1.55704e-19	2.7457e-16	Down
NM_017649	CNNM2	1167.49	8.35315	587.922	7.13133	1.02142	6.98179	2.91452e-12	4.15695e-10	Up
NM_001303421	COLGALT2	0	193.757	96.8786	-10.0535	1.99794	-5.03194	4.85529e-07	5.0499e-05	Down
NM_005677	COLQ	110.091	645.425	377.758	-2.55186	0.617218	-4.13445	3.55803e-05	0.0019198	Down
NM_001312874	COX20	247.885	73.95	123.942	24.3836	2.95675	8.24676	1.62745e-16	7.98789e-14	Up
NM_001255978	CREB3L4	0	46.9292	23.4646	-8.00742	1.97475	-4.05491	5.01534e-05	0.0025009	Down
NM_001374317	CRELD1	0	31.9083	15.9541	-23.1944	2.95768	-7.8421	4.43057e-15	1.13081e-12	Down
NM_001371242	CRYBG1	193.578	46.0556	119.817	2.07286	0.647641	3.20062	0.0013713	0.0278386	Up
NM_001354489	CSGALNACT1	42.968	56.5032	6.8709	-21.8599	2.95908	-7.38741	1.49712e-13	2.40999e-11	Down
NM_033225	CSMD1	18.0036	175.757	96.8801	-3.28274	0.779286	-4.2125	2.52564e-05	0.00144944	Down
NM_001364148	CSNK1G3	0	64.6254	10.2649	-22.5401	2.95826	-7.61936	2.54932e-14	5.09799e-12	Down
NM_001364870	CSPP1	36.2342	245.735	36.5727	-24.1802	2.95708	-8.17706	2.9086e-16	1.28226e-13	Down
NM_001193572	CSRP1	8.79256	71.0801	39.9364	-3.01505	1.05299	-2.86331	0.00419236	0.0595542	Down
NM_172241	CTAGE1	1.48637	6.82348	4.15493	-2.14471	0.592562	-3.61939	0.000295297	0.00926864	Down
NM_001202504	CTDP1	313.266	143.037	39.0385	2.15741	0.709955	3.03879	0.00237527	0.0407376	Up
NM_001324280	CXorf40A	34.7389	3.00712	18.873	3.53831	0.666795	5.30645	1.11784e-07	1.29067e-05	Up
NM_001330110	CYB5D1	190.83	43.7831	43.9921	22.921	2.95701	7.75139	9.08921e-15	2.02653e-12	Up
NM_001324123	CYFIP1	250.804	13.7587	132.281	4.18502	1.18753	3.52413	0.00042487	0.0120313	Up
NM_001291722	CYFIP2	22.1627	669.592	345.877	-4.91682	0.918275	-5.35441	8.58367e-08	1.01217e-05	Down
NM_001048224	DBNDD2	0.374413	7.03207	3.70324	-4.11606	1.42754	-2.88332	0.00393508	0.0572838	Down
NM_001284313	DBNL	290.097	7.30576	145.657	7.88827	2.3614	3.34051	0.000836253	0.0199523	Up
NM_181340	DCAF4	0	42.6745	21.3372	-23.601	2.95741	-7.9803	1.4598e-15	4.53065e-13	Down
NM_001355	DDT	18.6137	33.1939	7.74168	-22.1701	2.9588	-7.49295	6.73436e-14	1.18754e-11	Down
NM_152438	DDX11	0	88.8807	44.4403	-24.5905	2.34484	-10.487	9.90954e-26	6.40734e-22	Down
NM_001014449	DDX19B	295.769	5.96202	150.865	5.63077	1.98668	2.83426	0.00459313	0.063231	Up
NM_001242820	DEF8	25.8709	145.381	85.626	-2.49058	0.60489	-4.11741	3.83151e-05	0.00202083	Down
NM_001366890	DENND5B	18.0415	128.854	73.4475	-2.83326	0.993303	-2.85236	0.00433956	0.0607334	Down
NM_001323938	DIS3L	51.8338	89.5059	7.89392	21.4958	2.95884	7.26494	3.7319e-13	5.52592e-11	Up
NM_001372031	DLAT	3.40084	37.7404	20.5706	-3.45582	0.92029	-3.75515	0.00017324	0.00634642	Down
NM_001003803	DMAC2L	76.8624	41.381	9.8674	21.8085	2.95839	7.37172	1.68435e-13	2.66712e-11	Up
NM_001034024	DMAP1	40.4825	49.9205	24.9602	-23.5654	2.95729	-7.96857	1.60518e-15	4.76396e-13	Down
NM_001349240	DMXL1	518.417	0.254431	65.2622	8.97022	2.77984	3.22689	0.00125144	0.026243	Up
NM_004125	DNAJC25-GNG10	1922.18	110.558	1016.37	4.11986	0.974953	4.2257	2.38195e-05	0.00138335	Up
NM_001278252	DNM3	0	188.584	94.2921	-24.8422	2.31496	-10.7311	7.26913e-27	9.40019e-23	Down
NM_001319120	DNPEP	46.3799	55.2227	6.37803	21.2003	2.95937	7.16381	7.84651e-13	1.13584e-10	Up
NM_001363540	DOCK4	26.6176	887.994	457.306	-5.06132	0.939688	-5.38617	7.1975e-08	8.61812e-06	Down
NM_024918	DSN1	6.21155	24.5208	12.3517	-6.4942	2.0096	-3.23159	0.00123102	0.0259552	Down
NM_001256308	DTNB	66.408	12.1422	39.2751	2.44916	0.662472	3.69701	0.000218156	0.0074567	Up
NM_001271669	DTNBP1	85.4245	0	42.7123	23.0633	2.95702	7.79949	6.21579e-15	1.4794e-12	Up
NM_001364159	EBF1	0.159451	108.177	54.168	-8.63566	1.74679	-4.94373	7.66436e-07	7.58517e-05	Down
NM_001178131	EGF	123.693	0	61.8463	24.3673	2.9569	8.24082	1.71027e-16	8.09147e-14	Up
NM_002759	EIF2AK2	1355.28	331.593	843.436	2.0315	0.509706	3.98563	6.73022e-05	0.00314956	Up
NM_001291157	EIF4G1	1438.56	165.72	802.14	3.11756	0.759767	4.10331	4.07281e-05	0.00213231	Up
NM_001242878	ELP2	0	69.6895	34.8447	-24.2692	2.9571	-8.20709	2.26621e-16	1.0223e-13	Down
NM_001256574	ENC1	162.666	23.1902	92.928	2.81001	0.700215	4.01306	5.99361e-05	0.0029029	Up
NM_202758	ENOSF1	0	63.2898	31.6449	-24.1391	2.95715	-8.16298	3.26872e-16	1.42483e-13	Down
NM_001164181	ENTPD1	1708.69	324.436	1016.56	2.39686	0.837348	2.86245	0.00420385	0.0596738	Up
NM_001281533	EPB41L3	245.051	42.1035	143.577	2.54021	0.768067	3.30727	0.000942095	0.0216905	Up
NM_001304537	EPHA4	0	98.0767	49.0383	-24.712	2.40217	-10.2874	8.03475e-25	3.46342e-21	Down
NM_001360064	EPM2A	1.65584	19.3783	10.5171	-3.5577	1.24015	-2.86876	0.00412084	0.0590572	Down
NM_001002264	EPSTI1	4922.07	752.142	2837.1	2.7102	0.618955	4.37867	1.19404e-05	0.00077723	Up
NM_001198541	ERAP1	271.51	0	135.755	25.4619	2.95674	8.61146	7.2138e-18	5.48744e-15	Up
NM_001301248	ERC1	153.089	24.8427	26.5358	2.13255	0.750872	2.8401	0.00450993	0.0624867	Up
NM_017669	ERCC6L	235.613	0	117.807	25.2679	2.73988	9.22226	2.90893e-20	5.64259e-17	Up
NM_001207035	ETV7	718.625	71.5217	395.073	3.32911	0.672604	4.94958	7.43726e-07	7.37924e-05	Up
NM_022774	EXO5	22.6805	0	11.3403	22.0014	2.95816	7.43754	1.0258e-13	1.74543e-11	Up
NM_001348091	F11R	17.7877	24.2288	12.1615	-6.76563	2.31736	-2.91954	0.00350547	0.0530129	Down
NM_001331004	FAM135A	69.6731	1.98127	10.0024	21.8274	2.95837	7.37817	1.60482e-13	2.5516e-11	Up
NM_001348694	FAM160A1	41.9058	23.7254	6.81748	21.2903	2.95919	7.19463	6.263e-13	9.10011e-11	Up
NM_017565	FAM20A	892.375	0	446.188	26.5986	2.95665	8.99618	2.33716e-19	3.23822e-16	Up
NM_001184945	FAM219A	77.2773	15.6517	11.083	21.9697	2.9582	7.42671	1.11329e-13	1.86164e-11	Up
NM_001040020	FAM3C	49.8507	257.739	153.795	-2.37095	0.823716	-2.87836	0.00399751	0.0579534	Down
NM_152450	FAM81A	9.1742	38.2462	23.7102	-2.05397	0.543774	-3.77725	0.000158566	0.00594787	Down
NM_001304538	FAM98A	142.949	0.831832	71.8905	7.42093	1.72295	4.3071	1.65411e-05	0.00101859	Up
NM_001286839	FARP1	567.397	288.747	12.8262	-22.9089	2.95793	-7.74491	9.5648e-15	2.10833e-12	Down
NM_133273	FCAR	50.2249	10.6901	30.4575	2.23479	0.781149	2.8609	0.00422437	0.0598555	Up
NM_000566	FCGR1A	14515.5	1943.74	8229.62	2.90071	0.415815	6.97596	3.03781e-12	4.31692e-10	Up
NM_001244910	FCGR1B	7552.28	1539.16	4545.72	2.2948	0.370732	6.1899	6.02013e-10	8.19477e-08	Up
NM_001366196	FCRLA	0	52.2349	26.1175	-8.16221	2.21867	-3.67887	0.000234267	0.00790051	Down
NM_001287743	FDFT1	0	43.0258	21.5129	-23.6118	2.9574	-7.98395	1.41721e-15	4.48559e-13	Down
NM_023110	FGFR1	0.188229	46.1163	23.1523	-7.91041	2.17755	-3.63271	0.000280464	0.00892952	Down
NM_001369329	FHL1	81.3094	0	10.3192	21.8675	2.95832	7.39188	1.44771e-13	2.34996e-11	Up
NM_001318202	FHOD1	11.4876	117.374	64.4307	-3.34879	0.689672	-4.85562	1.20008e-06	0.000112186	Down
NM_001287492	FIGNL1	4.58315	404.061	204.322	-6.45997	2.24724	-2.87462	0.00404514	0.0583822	Down
NM_001351498	FKTN	32.8687	198.926	56.7738	-2.52176	0.770271	-3.27386	0.0010609	0.0236268	Down
NM_001142500	FLYWCH2	66.2176	3.61971	34.9186	4.20184	1.36345	3.08177	0.00205774	0.0368248	Up
NM_001244810	FOXP1	40.9374	228.917	134.927	-2.48268	0.523708	-4.74058	2.13111e-06	0.000184959	Down
NM_001278357	FRS2	0	82.4727	41.2364	-24.4901	2.71977	-9.00449	2.16666e-19	3.11318e-16	Down
NM_001363905	FTO	11.7441	134.679	73.2117	-3.52179	0.607405	-5.79809	6.70727e-09	8.6448e-07	Down
NM_015714	G0S2	152.366	36.5749	94.4703	2.05863	0.435818	4.72359	2.31715e-06	0.000199764	Up
NM_000402	G6PD	900.4	143.265	521.832	2.65199	0.712833	3.72036	0.000198942	0.00698352	Up
NM_012296	GAB2	2288.24	279.889	1284.07	3.03137	0.748905	4.04774	5.17156e-05	0.00256233	Up
NM_001323912	GABPB2	34.669	178.325	106.497	-2.36049	0.630313	-3.74495	0.000180427	0.006554	Down
NM_001329097	GALNT14	64.0406	0	32.0203	23.4477	2.68459	8.7342	2.45397e-18	2.16368e-15	Up
NM_001329224	GANAB	87.7687	414.122	250.945	-2.23725	0.772433	-2.89637	0.00377505	0.0557492	Down
NM_001354299	GAPVD1	239.158	50.9915	145.075	2.22932	0.697944	3.19412	0.0014026	0.0282739	Up
NM_001278730	GAS2L1	104.493	0	52.2467	24.1251	2.95695	8.15878	3.38423e-16	1.45879e-13	Up
NM_032638	GATA2	366.976	20.3664	193.671	4.17163	1.34627	3.09865	0.00194406	0.0354417	Up
NM_002053	GBP1	43250.4	7911.59	25581	2.45067	0.415383	5.89979	3.63973e-09	4.77038e-07	Up
NM_052942	GBP5	61535.9	9628.04	35582	2.67611	0.419645	6.37708	1.80495e-10	2.50083e-08	Up
NM_198460	GBP6	785.379	94.2848	439.832	3.0586	0.499703	6.12083	9.30885e-10	1.24961e-07	Up
NM_001330270	GCA	8207.63	1218.23	4712.93	2.75223	0.533643	5.15743	2.50362e-07	2.75931e-05	Up
NM_001350296	GET1	47.9833	3.32761	25.6555	3.84606	0.884309	4.34923	1.36616e-05	0.000870282	Up
NM_001085454	GIT1	207.415	101.356	19.6082	-2.89273	0.885607	-3.26638	0.00108933	0.0240664	Down
NM_001005752	GJB3	0	15.7651	7.88257	-6.43438	2.08268	-3.08947	0.00200514	0.0361979	Down
NM_006529	GLRA3	7.95799	35.5986	21.7783	-2.16505	0.60038	-3.60613	0.000310792	0.00954647	Down
NM_001362980	GOLGA7	0	101.647	50.8234	-23.894	2.95695	-8.08062	6.44367e-16	2.38078e-13	Down
NM_001201428	GORASP2	73.0454	10.1412	36.7402	7.37459	2.58497	2.85287	0.0043326	0.0607237	Up
NM_001303473	GPR146	202.491	308.387	39.312	-24.4307	2.95704	-8.26188	1.43397e-16	7.25438e-14	Down
NM_001330396	GRAMD1B	381.749	8.36767	29.6675	2.6043	0.697048	3.73619	0.000186831	0.00667829	Up
NM_000837	GRINA	4002.67	978.686	2490.68	2.03202	0.564586	3.59914	0.00031927	0.0097222	Up
NM_001191014	GSTO2	0	58.5175	29.2588	-24.0316	2.95719	-8.1265	4.41862e-16	1.76722e-13	Down
NM_001291951	GUCY1B1	6.88194	0.104155	3.49305	5.00406	1.61814	3.09248	0.00198494	0.0359824	Up
NM_001159390	GUK1	2578.25	134.644	719.956	3.2771	0.808733	4.05214	5.07511e-05	0.00252422	Up
NM_001304382	GYPB	36.1654	348.526	192.346	-3.26912	0.730032	-4.47805	7.5329e-06	0.000537204	Down
NM_001321080	HACE1	8.69871	44.8691	22.4345	-23.669	2.95737	-8.00341	1.21024e-15	4.04753e-13	Down
NM_001284415	HACL1	0	30.4393	15.2196	-7.38306	2.2156	-3.33231	0.000861282	0.0203718	Down
NM_001122608	HCCS	46.2965	95.4609	50.1264	-4.31238	1.34024	-3.21761	0.00129264	0.0269178	Down
NM_001321887	HDAC9	0	31.3075	15.6537	-7.42357	2.64207	-2.80975	0.00495797	0.0663521	Down
NM_001170588	HHAT	0	85.0636	42.5318	-24.5388	2.3492	-10.4456	1.5351e-25	8.50773e-22	Down
NM_001322409	HIKESHI	14.0525	27.0476	13.6911	-6.34693	1.73219	-3.6641	0.000248212	0.00825139	Down
NM_001242524	HLA-DPA1	1409.47	3.67113	706.571	8.58412	1.66569	5.1535	2.55665e-07	2.80978e-05	Up
NM_001370344	HMCES	91.3947	0	45.6973	23.7252	2.957	8.0234	1.02858e-15	3.56283e-13	Up
NM_153620	HOXA1	20.9355	0	10.4678	21.8845	2.95829	7.39768	1.38579e-13	2.2589e-11	Up
NM_001143828	HRH4	0.632638	29.633	15.1328	-5.50932	1.2333	-4.46713	7.92775e-06	0.000561236	Down
NM_001200030	HYAL3	5.53347	14.132	7.12364	-5.98738	1.88792	-3.17142	0.00151695	0.0297373	Down
NM_001270974	HYDIN	16.1969	67.9287	42.0628	-2.06873	0.529911	-3.90391	9.4652e-05	0.00404368	Down
NM_021034	IFITM3	62082.6	14038.7	38060.7	2.14478	0.44212	4.85113	1.2276e-06	0.000114208	Up
NM_001329128	IFNGR2	5987.91	946.259	3467.08	2.66177	0.524146	5.07829	3.80838e-07	4.08138e-05	Up
NM_001193322	IKBKE	0	418.007	209.003	-11.1627	1.64222	-6.79733	1.06577e-11	1.509e-09	Down
NM_001346222	IL2RB	328.56	6.74291	59.8099	4.06256	0.959839	4.23254	2.31064e-05	0.00134394	Up
NM_001304274	IMMP1L	0.308115	30.6823	15.4952	-6.529	2.11458	-3.08762	0.00201767	0.0363231	Down
NM_001144879	IMPA1	103.51	0	51.7551	23.2788	2.95695	7.87255	3.47483e-15	9.08473e-13	Up
NM_001351427	INPP4A	0	303.817	151.909	-26.2718	2.74979	-9.55414	1.24614e-21	3.02149e-18	Down
NM_001199809	INTS7	240.168	0	120.084	24.088	2.95676	8.14677	3.73777e-16	1.57616e-13	Up
NM_001285460	IQGAP2	11.465	272.508	141.986	-4.57083	0.797689	-5.73009	1.00375e-08	1.27673e-06	Down
NM_001242452	IRF5	239.496	0	10.7161	21.92	2.95825	7.40978	1.26513e-13	2.07092e-11	Up
NM_006147	IRF6	24.1995	101.417	62.8084	-2.06675	0.663448	-3.11516	0.00183844	0.0341419	Down
NM_001270979	IST1	188.039	38.3976	113.218	2.2909	0.802594	2.85436	0.00431231	0.0605487	Up
NM_033668	ITGB1	7.39587	119.686	63.5407	-4.01074	0.767831	-5.22347	1.75605e-07	1.98041e-05	Down
NM_001287240	ITM2C	25.1286	83.3297	41.6649	-23.9869	2.48863	-9.63859	5.49392e-22	1.52241e-18	Down
NM_001331009	ITSN1	49.7838	107.759	53.8793	-24.8535	2.95693	-8.40518	4.27223e-17	2.47375e-14	Down
NM_001287442	JADE1	347.646	87.8236	61.0251	3.26384	1.02655	3.17943	0.00147567	0.0291936	Up
NM_014790	JAKMIP2	0	244.372	122.186	-10.3884	1.93249	-5.37562	7.63198e-08	9.05451e-06	Down
NM_001135047	JDP2	251.131	116.923	7.21265	-2.79485	0.984836	-2.83789	0.00454131	0.0627869	Down
NM_001352777	JUP	1.32774	48.7834	25.0556	-5.20397	1.74692	-2.97894	0.00289245	0.0466581	Down
NM_001127670	KCNE1	56.3226	7.55013	31.9364	2.90266	0.924538	3.13957	0.00169195	0.0321918	Up
NM_173192	KCNIP2	69.509	4.8993	37.2042	3.83052	1.2903	2.9687	0.00299059	0.047686	Up
NM_001161352	KCNMA1	150.326	5.34621	77.8359	4.80899	1.54545	3.1117	0.00186011	0.034429	Up
NM_001129995	KCTD15	63.7648	65.0223	9.80536	-22.5459	2.95834	-7.62114	2.5144e-14	5.05421e-12	Down
NM_001168377	KIAA0319	24.4808	102.105	17.3793	-22.9819	2.95759	-7.77048	7.81908e-15	1.77392e-12	Down
NM_001291990	KIAA1324L	5.97276	391.818	198.895	-6.03294	1.30648	-4.61771	3.88004e-06	0.000305327	Down
NM_001282170	KIR3DS1	0	48.2235	24.1117	-8.04682	2.25896	-3.56217	0.000367796	0.0108423	Down
NM_001286818	KLF5	37.8234	13.8662	18.9117	7.7496	1.76209	4.39797	1.09269e-05	0.000725874	Up
NM_001348527	KNOP1	0	65.3729	32.6864	-24.182	2.81943	-8.57693	9.74429e-18	6.75053e-15	Down
NM_001366307	KPNA5	95.182	546.036	320.609	-2.52123	0.874637	-2.88261	0.00394399	0.057392	Down
NM_001039570	KREMEN1	9034.46	1666.7	5350.58	2.43848	0.386004	6.31724	2.66283e-10	3.67631e-08	Up
NM_002279	KRT33B	1.05463	5.84854	3.45159	-2.51852	0.738807	-3.40891	0.000652237	0.0164522	Down
NM_001170766	LCOR	313.389	171.647	47.3803	23.9955	2.95698	8.11487	4.86289e-16	1.90561e-13	Up
NM_001003675	LDLRAD4	128.59	76.5538	64.295	24.3802	2.95689	8.24521	1.64865e-16	7.98789e-14	Up
NM_001278430	LILRB4	15.2979	2.81695	9.05743	2.4586	0.856941	2.86905	0.00411711	0.0590537	Up
NM_001128215	LIPM	172.693	7.62968	90.1615	4.50061	0.858924	5.23982	1.60733e-07	1.82328e-05	Up
NM_001322355	LMAN2L	0	33.306	16.653	-7.513	2.64289	-2.84272	0.00447303	0.0620862	Down
NM_001322975	LOC102723360	0.182693	31.3708	15.7768	-7.3898	2.43169	-3.03896	0.00237394	0.0407329	Down
NM_015116	LRCH1	72.8944	101.091	13.3318	-22.9572	2.95788	-7.76135	8.40278e-15	1.88431e-12	Down
NM_001366545	LRMP	27.3777	112.832	70.1049	-2.04488	0.696165	-2.93735	0.0033103	0.0509817	Down
NM_001031692	LRRC17	43.1953	0	21.5977	22.9001	2.95743	7.74325	9.69067e-15	2.11259e-12	Up
NM_001042545	LTBP4	0	96.192	7.82448	-22.2395	2.95878	-7.51644	5.62863e-14	1.01564e-11	Down
NM_001369644	LYRM1	126.986	0	8.21171	21.4428	2.95875	7.24725	4.25317e-13	6.27383e-11	Up
NM_001284420	LYSMD4	0	50.4223	25.2111	-23.8265	2.95729	-8.05687	7.82718e-16	2.78583e-13	Down
NM_001177466	MAMLD1	31.8466	0	15.9233	7.5015	2.66578	2.814	0.00489294	0.0658645	Up
NM_000898	MAOB	147.684	26.7181	87.2011	2.46808	0.584991	4.219	2.45392e-05	0.00141667	Up
NM_001171509	MCFD2	169.584	0	19.8222	22.7753	2.9575	7.70087	1.35142e-14	2.83396e-12	Up
NM_001256379	MCMBP	48.1238	5.41453	26.7692	3.15376	0.967913	3.2583	0.0011208	0.0244967	Up
NM_001322042	MCPH1	302.102	26.4661	164.284	3.51159	0.849278	4.13479	3.55279e-05	0.00191965	Up
NM_001288798	MCRIP1	20.7227	3.95081	12.3368	2.38844	0.77249	3.09187	0.00198898	0.0360165	Up
NM_001270680	MCU	93.965	964.188	529.077	-3.35932	0.558986	-6.00967	1.85902e-09	2.46145e-07	Down
NM_022756	MEAF6	25.9783	45.3975	23.7244	-4.46725	0.885796	-5.0432	4.57805e-07	4.81316e-05	Down
NM_001330211	MED24	320.346	49.1095	184.728	2.70424	0.796488	3.39521	0.000685761	0.0170868	Up
NM_130799	MEN1	0	93.842	46.921	-24.6714	2.95697	-8.34347	7.21403e-17	3.94181e-14	Down
NM_199227	METAP1D	30.2356	48.587	7.69395	-22.218	2.95882	-7.50908	5.95435e-14	1.06451e-11	Down
NM_001320201	METTL18	0.945455	12.5133	6.72935	-3.71174	1.07286	-3.45966	0.000540863	0.0143129	Down
NM_152637	METTL7B	37.9734	7.28459	22.629	2.3828	0.59856	3.98089	6.86563e-05	0.00319367	Up
NM_001301648	MFAP3L	36.0265	2.62289	19.3247	3.78346	1.10199	3.43329	0.000596306	0.0154122	Up
NM_001322081	MFSD9	262.244	6.84719	134.546	5.26064	1.00229	5.2486	1.53256e-07	1.74357e-05	Up
NM_001300867	MIA3	2806.34	649.08	1727.71	2.11221	0.48328	4.37057	1.2392e-05	0.000800895	Up
NM_001122731	MICAL3	10.8301	91	50.9151	-3.06573	0.953386	-3.21562	0.00130161	0.0270176	Down
NM_001297598	MIER3	39.1341	470.995	255.065	-3.58835	0.720228	-4.98224	6.28517e-07	6.3664e-05	Down
NM_032809	MIGA2	325.59	25.3136	175.452	3.68543	0.992474	3.71338	0.000204507	0.00712196	Up
NM_001370078	MIOS	96.5509	0	48.2755	24.014	2.71322	8.85074	8.69412e-19	8.34869e-16	Up
NM_001258220	MIS12	20.9811	20.8327	10.4163	-22.6031	2.95824	-7.64073	2.15998e-14	4.41035e-12	Down
NM_001354643	MME	316.001	0	24.7581	23.0859	2.95732	7.80634	5.88725e-15	1.43483e-12	Up
NM_004994	MMP9	12395.4	2424.96	7410.17	2.35378	0.506103	4.65079	3.3066e-06	0.00026504	Up
NM_001351358	MMS19	0	155.858	77.9292	-25.3575	2.73795	-9.2615	2.01588e-20	4.34478e-17	Down
NM_001146158	MOGS	72.529	113.888	14.8566	-23.0873	2.95775	-7.80569	5.91757e-15	1.43483e-12	Down
NM_001318499	MRPL48	12.6254	140.053	76.3393	-3.46797	0.852917	-4.06602	4.78238e-05	0.00240951	Down
NM_001346345	MRRF	23.6587	52.9048	8.43642	-22.2114	2.95862	-7.50736	6.03337e-14	1.07369e-11	Down
NM_175617	MT1E	86.0359	19.7794	52.9077	2.12067	0.536022	3.95631	7.61155e-05	0.00344161	Up
NM_001362964	MTERF3	2.82344	45.0441	22.5221	-23.6744	2.95737	-8.00522	1.19255e-15	4.02305e-13	Down
NM_001321005	MTIF2	0	124.547	12.739	-22.8935	2.95794	-7.73967	9.96714e-15	2.1482e-12	Down
NM_001293205	MVP	0	110.291	55.1455	-24.8947	2.95692	-8.41915	3.79241e-17	2.22919e-14	Down
NM_001185119	MYNN	48.7061	47.206	8.36456	21.5731	2.95872	7.29136	3.06836e-13	4.60163e-11	Up
NM_003960	NAT8	91.5252	16.6261	54.0756	2.45683	0.793316	3.09692	0.00195546	0.0355978	Up
NM_001190796	NCK1	178.535	32.1454	23.7953	2.95295	0.883112	3.3438	0.000826403	0.0197659	Up
NM_001354558	NDRG2	3.14594	30.8945	6.58607	-4.65444	1.05614	-4.40702	1.04801e-05	0.000699785	Down
NM_001135175	NEDD1	11.8756	155.039	83.4571	-3.70401	0.927842	-3.99207	6.54998e-05	0.00308756	Down
NM_001144967	NEDD4L	0.226796	134.422	67.3246	-8.94884	1.85367	-4.82764	1.3816e-06	0.000125232	Down
NM_001199399	NEK1	0	67.2892	8.35009	-22.3314	2.95864	-7.54785	4.42512e-14	8.25348e-12	Down
NM_001348414	NEK4	0	138.461	69.2306	-24.6376	2.95686	-8.33237	7.92407e-17	4.26964e-14	Down
NM_001278670	NFATC1	0	44.7972	6.21576	-21.9304	2.95934	-7.41059	1.25736e-13	2.06691e-11	Down
NM_001258294	NFATC2	397.464	76.2367	50.0201	24.0667	2.95696	8.13898	3.98613e-16	1.64513e-13	Up
NM_205843	NFIC	184.241	1.57116	92.906	6.87947	2.32459	2.95943	0.00308208	0.0486648	Up
NM_032721	NFKBID	6.527	195.72	101.124	-4.90483	0.796905	-6.15484	7.51526e-10	1.01587e-07	Down
NM_001185094	NIT1	0	121.175	60.5873	-9.37629	2.2672	-4.13563	3.53989e-05	0.00191744	Down
NM_001308434	NME6	0	49.8745	24.9373	-23.8105	2.6715	-8.91281	4.9755e-19	5.51499e-16	Down
NM_001363968	NMNAT3	0.669148	21.1803	10.9247	-4.97617	1.41384	-3.51961	0.000432184	0.0121592	Down
NM_001142482	NREP	0.619364	33.8863	17.2528	-5.78616	1.81749	-3.1836	0.00145456	0.0289087	Down
NM_001278711	NRN1	180.346	13.451	96.8983	3.74774	1.12847	3.32108	0.000896686	0.0209813	Up
NM_001159484	NUP210L	0	9.78245	4.89123	-5.74492	2.03292	-2.82595	0.0047141	0.0643102	Down
NM_001242795	NUP93	34.3384	315.667	175.003	-3.20118	0.615524	-5.20073	1.98507e-07	2.21934e-05	Down
NM_001324361	OGFOD1	0	125.608	62.8041	-25.0741	2.95688	-8.47991	2.2536e-17	1.41014e-14	Down
NM_001348224	OR51J1	2.27391	10.6968	6.48534	-2.21642	0.724969	-3.05727	0.00223365	0.0389634	Down
NM_001371388	ORMDL1	136.557	31.7532	84.155	2.10513	0.655956	3.20926	0.00133079	0.0274197	Up
NM_014879	P2RY14	3273.8	600.128	1936.96	2.44761	0.483848	5.05863	4.2227e-07	4.46375e-05	Up
NM_001198656	PALM2AKAP2	161.144	102.629	80.6591	9.81784	2.50988	3.91167	9.16587e-05	0.0039554	Up
NM_001364590	PAM	16.3104	43.6434	24.2766	-3.14973	0.900481	-3.49782	0.000469071	0.0128062	Down
NM_001350106	PAQR3	5.74743	25.3901	15.5688	-2.13361	0.616268	-3.46215	0.000535871	0.0142353	Down
NM_001316944	PARP16	84.6497	20.9351	42.3249	23.8354	2.95703	8.0606	7.59239e-16	2.72728e-13	Up
NM_001319994	PARPBP	0	26.725	13.3625	-22.9655	2.95788	-7.76415	8.21914e-15	1.85385e-12	Down
NM_001354733	PAWR	14.4648	62.8944	38.6796	-2.1196	0.587586	-3.60731	0.000309392	0.00953079	Down
NM_001353130	PBX1	0	61.0877	30.5439	-23.9907	2.95717	-8.11273	4.94946e-16	1.92014e-13	Down
NM_001348238	PCBP3	18.2848	0.258427	9.27161	5.83593	2.02881	2.87652	0.00402084	0.0581613	Up
NM_001363885	PCBP4	23.8678	13.22	12.0643	6.21938	1.98989	3.12549	0.00177512	0.0332363	Up
NM_018925	PCDHGB5	0	40.2723	20.1361	-23.0324	2.68923	-8.56469	1.08366e-17	7.37556e-15	Down
NM_001320397	PCNP	37.3687	0	18.6844	7.73242	2.64177	2.92698	0.00342266	0.0520918	Up
NM_025239	PDCD1LG2	982.112	160.816	571.464	2.61047	0.487978	5.34956	8.8167e-08	1.03337e-05	Up
NM_001243137	PDE8A	40.8496	204.263	122.556	-2.32254	0.739985	-3.13864	0.00169737	0.0322482	Down
NM_001080471	PEAR1	72.6167	75.5566	9.69101	-22.5328	2.95836	-7.61663	2.60379e-14	5.1802e-12	Down
NM_001351134	PEX5	0.557497	6.10993	3.33371	-3.4253	1.08852	-3.14675	0.00165098	0.0315983	Down
NM_001323017	PFKFB3	664.19	123.897	394.044	2.42276	0.690939	3.50648	0.000454081	0.0125381	Up
NM_001323068	PFKP	40.2301	32.0866	6.90718	21.307	2.95916	7.20036	6.00536e-13	8.75857e-11	Up
NM_001291733	PGAP3	0	34.5624	17.2812	-23.3172	2.95759	-7.88382	3.17513e-15	8.49511e-13	Down
NM_001199287	PHOSPHO2	17.9704	123.063	70.5167	-2.77299	0.573588	-4.83446	1.33507e-06	0.000121583	Down
NM_003706	PLA2G4C	0	104.724	52.3621	-24.8223	2.95694	-8.39461	4.67456e-17	2.62826e-14	Down
NM_001303012	PLCH2	25.237	75.3034	37.7659	-8.41773	2.44202	-3.44703	0.000566785	0.0148571	Down
NM_001370370	PLCXD1	38.4836	45.8893	22.9446	-23.7001	2.95735	-8.01397	1.11066e-15	3.77967e-13	Down
NM_001309450	PLEKHB2	52.665	66.0181	7.75281	-22.228	2.9588	-7.51251	5.80024e-14	1.04176e-11	Down
NM_001190801	PLK4	49.7301	33.5853	16.8461	-7.23681	2.34571	-3.08513	0.00203465	0.0365437	Down
NM_002670	PLS1	0	24.129	12.0645	-22.7999	2.95802	-7.70782	1.27985e-14	2.69846e-12	Down
NM_001322406	PNISR	257.188	53.9156	155.552	2.25448	0.580388	3.88444	0.000102568	0.00428596	Up
NM_015488	PNKD	97.8743	0	48.9371	24.0413	2.34233	10.2638	1.02538e-24	3.97798e-21	Up
NM_001371970	POLR1B	107.562	23.0302	65.2959	2.22298	0.749305	2.96672	0.00300995	0.0479553	Up
NM_001365849	POU2F1	278.557	265.736	17.2507	-22.0302	2.9576	-7.4487	9.42662e-14	1.61817e-11	Down
NM_001364826	PPHLN1	82.9886	19.6437	51.3162	2.07726	0.626849	3.31381	0.000920331	0.0213926	Up
NM_001161725	PPP2R5C	101.242	467.485	284.364	-2.20723	0.530436	-4.16117	3.16625e-05	0.00175729	Down
NM_001352380	PPP6R3	0	44.4977	22.2489	-23.4581	2.95738	-7.93208	2.15503e-15	6.14738e-13	Down
NM_001319214	PRCP	69.0576	7.54881	38.3032	3.19816	0.856032	3.73603	0.000186947	0.00667829	Up
NM_001171606	PREPL	0.674772	48.144	7.27591	-4.35438	1.48221	-2.93777	0.00330586	0.0509539	Down
NM_001144882	PRICKLE1	14.8903	587.202	301.046	-5.30015	1.60661	-3.29897	0.000970398	0.0221973	Down
NM_001033582	PRKCZ	1.47069	24.2307	4.82814	-2.42626	0.691042	-3.51102	0.000446388	0.0123963	Down
NM_019023	PRMT7	101.435	4.39926	11.6986	22.0413	2.95812	7.45114	9.25401e-14	1.5956e-11	Up
NM_001322267	PRPF4	4.20992	61.5685	32.8892	-3.86539	0.950416	-4.06705	4.76126e-05	0.00240512	Down
NM_001244897	PTBP3	136.73	0	11.762	22.0525	2.95811	7.45492	8.99207e-14	1.55735e-11	Up
NM_001083606	PTCH1	148.749	790.066	469.407	-2.40877	0.804591	-2.99379	0.0027554	0.0451418	Down
NM_001323355	PTPRE	1006.8	660.667	148.803	25.4088	2.95673	8.59355	8.43234e-18	6.05801e-15	Up
NM_001271098	PUF60	59.6726	30.9018	8.22117	21.5541	2.95875	7.28488	3.21955e-13	4.80393e-11	Up
NM_001318164	PUS7	9.77683	81.0597	40.6226	-8.73129	1.85306	-4.71183	2.45496e-06	0.000210168	Down
NM_152990	PXT1	111.509	19.8967	65.703	2.48525	0.590967	4.20539	2.60627e-05	0.0014913	Up
NM_001306140	QDPR	44.4608	4.93374	24.6973	3.17813	0.926753	3.42931	0.000605109	0.0155981	Up
NM_001004128	QSOX1	983.743	227.633	605.688	2.11173	0.553939	3.81222	0.000137726	0.0053538	Up
NM_001282800	R3HDM1	3.76805	65.6644	32.9806	-7.62685	1.96612	-3.87915	0.000104824	0.00435402	Down
NM_001330122	R3HDM2	0	429.541	214.771	-24.9582	2.79311	-8.93562	4.04919e-19	4.77449e-16	Down
NM_001142272	RAB11FIP3	42.0834	59.8005	37.24	-2.02315	0.545007	-3.71215	0.000205506	0.00713114	Down
NM_001291582	RABEP1	15.5229	68.8968	42.2099	-2.1469	0.551936	-3.88976	0.000100343	0.00423131	Down
NM_001306160	RABL2A	0	20.2457	10.1229	-6.79519	2.10756	-3.2242	0.00126326	0.0264194	Down
NM_001350010	RABL2B	0	63.8338	31.9169	-8.4515	1.88277	-4.48887	7.16036e-06	0.000518258	Down
NM_001321818	RAD51B	9.06841	76.6498	42.8591	-3.07764	0.843235	-3.64981	0.000262439	0.00856294	Down
NM_001251917	RAP1B	769.417	66.2999	417.858	3.53651	0.850144	4.1599	3.18386e-05	0.00176202	Up
NM_001290276	RARB	0	127.215	63.6076	-25.0916	2.95688	-8.48583	2.14186e-17	1.36219e-14	Down
NM_001349976	RASGRP3	0	165.622	82.8108	-25.4447	2.95682	-8.60542	7.60372e-18	5.67282e-15	Down
NM_001204456	RBAK	7.10937	202.037	104.573	-4.83042	1.60449	-3.01057	0.00260759	0.0434729	Down
NM_001166135	RBM28	42.2015	670.422	356.312	-3.98921	0.787469	-5.06587	4.06544e-07	4.34077e-05	Down
NM_001251983	RCAN3	26.0364	30.6432	15.3216	-23.1516	2.95772	-7.82753	4.97554e-15	1.26161e-12	Down
NM_001363447	RCC1L	26.7247	159.744	93.2343	-2.58056	0.828566	-3.11449	0.00184263	0.0341869	Down
NM_001271837	RCN2	119.978	18.2059	69.092	2.71706	0.90666	2.99677	0.00272854	0.0448345	Up
NM_001260493	RDX	0.847032	221.035	110.941	-8.01641	1.82554	-4.39125	1.127e-05	0.000743573	Down
NM_001003715	RECQL5	24.1364	22.2312	12.0682	22.0868	2.95807	7.46663	8.22716e-14	1.43771e-11	Up
NM_012102	RERE	366.316	2175.07	1270.69	-2.56971	0.628574	-4.08816	4.34817e-05	0.00224916	Down
NM_001366509	RGMB	160.344	1.36167	80.8529	6.88854	2.01559	3.41763	0.000631686	0.0160708	Up
NM_002925	RGS10	8.72329	634.513	321.618	-6.18438	0.989133	-6.25232	4.04402e-10	5.54373e-08	Down
NM_001282871	RHD	64.737	74.4854	6.55276	-22.0034	2.9592	-7.4356	1.04093e-13	1.76344e-11	Down
NM_175744	RHOC	130.332	672.833	401.583	-2.36785	0.73865	-3.20565	0.00134757	0.027643	Down
NM_001351366	RIC8B	0	96.3777	10.7903	-22.6219	2.95818	-7.64723	2.05354e-14	4.23762e-12	Down
NM_001170792	RMDN2	2.2793	50.7051	26.4922	-4.46509	1.44433	-3.09146	0.00199177	0.0360405	Down
NM_183399	RNF14	156.09	0	78.0449	24.6881	2.73505	9.02657	1.77134e-19	2.98779e-16	Up
NM_001320364	RNF167	0	35.8033	17.9016	-23.3556	2.95756	-7.8969	2.85928e-15	7.75705e-13	Down
NM_001146076	RPAP3	0	202.224	101.112	-24.3696	2.29455	-10.6207	2.38891e-26	1.9896e-22	Down
NM_001367249	RPGR	12.0577	29.0421	14.5211	-23.0724	2.95778	-7.80058	6.16251e-15	1.47577e-12	Down
NM_001322238	RPS6KA5	0	201.226	100.613	-25.717	2.95678	-8.69763	3.38897e-18	2.79735e-15	Down
NM_001321702	RPS9	239.779	53.2471	146.513	2.17066	0.739345	2.93593	0.00332553	0.0510745	Up
NM_001144827	RPUSD4	0.648052	35.3115	17.9798	-5.73657	1.169	-4.90723	9.23709e-07	8.91426e-05	Down
NM_001034	RRM2	755.832	27.7354	379.03	8.41107	2.90101	2.89936	0.00373924	0.0554525	Up
NM_014328	RUSC1	38.2807	0	19.1403	7.76716	2.63033	2.95292	0.00314786	0.0493923	Up
NM_001321190	RUVBL2	9.23964	54.7383	31.989	-2.56249	0.707346	-3.62269	0.000291555	0.00919585	Down
NM_001278055	SACS	51.4388	225.995	138.717	-2.1338	0.666651	-3.20077	0.00137059	0.0278386	Down
NM_001349811	SAMD12	0.658803	128.389	64.524	-7.59884	2.56839	-2.9586	0.0030904	0.0487015	Down
NM_001346505	SASH1	45.6994	89.781	7.91577	-22.2575	2.95875	-7.52258	5.37066e-14	9.78191e-12	Down
NM_001353010	SCAPER	79.7113	365.426	222.569	-2.1965	0.741447	-2.96245	0.00305198	0.0483271	Down
NM_001367983	SCARB1	6.67977	12.5943	6.49668	-4.95573	1.19697	-4.14025	3.46932e-05	0.00188504	Down
NM_145350	SCARF1	696.146	98.6672	397.407	2.81867	0.990013	2.84711	0.00441188	0.0613913	Up
NM_001007099	SCP2	196.852	227.432	36.3323	-2.57152	0.773067	-3.32639	0.000879783	0.0206981	Down
NM_001145513	SCRN1	374.402	296.901	53.6571	-2.94655	1.00774	-2.92391	0.00345667	0.0525017	Down
NM_030673	SEC13	96.4843	0	13.7156	22.2666	2.9579	7.52784	5.15851e-14	9.48456e-12	Up
NM_001371202	SEMA4D	162.914	0	33.9193	22.855	2.95713	7.72879	1.08577e-14	2.3272e-12	Up
NM_001146030	SEMA7A	0	106.346	53.1728	-24.7396	2.38073	-10.3916	2.70746e-25	1.31295e-21	Down
NM_001306147	SEPTIN11	708.706	52.2353	380.471	3.76086	0.952953	3.94653	7.9291e-05	0.00354797	Up
NM_001349314	SEPTIN2	3.08239	38.3492	20.7158	-3.6201	0.917147	-3.94713	7.90935e-05	0.00354323	Down
NM_001363803	SEPTIN4	255.88	0	127.94	25.3767	2.39086	10.614	2.56424e-26	1.9896e-22	Up
NM_001363715	SEPTIN7	260.114	1222.53	741.323	-2.23283	0.557729	-4.00344	6.24277e-05	0.00299738	Down
NM_001032295	SERPING1	5979.05	832.587	3405.82	2.84432	0.52828	5.38411	7.28023e-08	8.6637e-06	Up
NM_006142	SFN	56.8562	13.5016	35.1789	2.07179	0.479566	4.32014	1.5593e-05	0.000967889	Up
NM_001166357	SHMT2	3.38598	15.3282	9.35709	-2.19267	0.645511	-3.3968	0.000681786	0.0170036	Down
NM_023068	SIGLEC1	235.175	497.417	279.32	-3.02296	0.782737	-3.86204	0.000112442	0.00456774	Down
NM_001370314	SIRT3	80.2187	13.0936	40.1093	22.4897	2.95705	7.60545	2.83913e-14	5.59107e-12	Up
NM_001256461	SLC12A2	0	136.135	20.4822	-23.3303	2.95744	-7.88867	3.05412e-15	8.22809e-13	Down
NM_001206951	SLC16A3	501.4	98.6335	300.017	2.3469	0.739413	3.17401	0.0015035	0.0295605	Up
NM_001166696	SLC1A3	19.9655	2.61681	11.2911	2.91303	1.03457	2.81569	0.00486731	0.0656106	Up
NM_016016	SLC25A39	8731.72	407.422	4569.57	4.42166	1.02134	4.32927	1.49607e-05	0.000936128	Up
NM_001174098	SLC29A3	9.0968	56.6621	32.8794	-2.64219	0.876876	-3.01319	0.00258518	0.0431736	Down
NM_001282649	SLC35A2	27.4493	42.4252	21.2126	-23.5922	2.95741	-7.97731	1.49557e-15	4.60295e-13	Down
NM_025246	SLC35G2	62.6212	0.0869734	31.3541	9.43197	2.41054	3.9128	9.12305e-05	0.00394569	Up
NM_001321106	SLC4A7	0	225.485	112.743	-25.87	2.74516	-9.42386	4.34807e-21	9.92254e-18	Down
NM_001258403	SLC4A8	12.6279	94.671	53.6495	-2.90548	0.978468	-2.96942	0.0029836	0.0476332	Down
NM_001363120	SLC52A2	0	72.007	36.0035	-24.3013	2.69809	-9.00684	2.12082e-19	3.11318e-16	Down
NM_001122848	SLC6A12	169.74	38.5829	104.161	2.13743	0.727994	2.93605	0.00332419	0.0510745	Up
NM_001364520	SLU7	255.306	49.2566	152.281	2.37571	0.60118	3.95174	7.75837e-05	0.00349172	Up
NM_024044	SLX1B	10.1981	483.992	247.095	-5.56734	0.95631	-5.82169	5.82556e-09	7.53342e-07	Down
NM_001354813	SMAD1	136.726	0	68.363	23.5694	2.72908	8.63639	5.80166e-18	4.68907e-15	Up
NM_001323614	SMG5	39.3703	118.668	13.6099	-22.9926	2.95786	-7.77338	7.64184e-15	1.74391e-12	Down
NM_001256828	SMG6	45.0677	5.23061	25.1492	3.10509	0.809095	3.83774	0.000124173	0.00492394	Up
NM_001317896	SMIM14	14.1886	84.1214	49.155	-2.56375	0.67737	-3.78485	0.000153799	0.0058211	Down
NM_001195243	SMKR1	6.25946	32.8041	19.5318	-2.38897	0.522408	-4.57299	4.80804e-06	0.000370831	Down
NM_001323931	SNAP47	52.4418	46.8752	24.74	-4.16474	1.13938	-3.65526	0.00025692	0.00846675	Down
NM_001347923	SNX19	113.977	0	56.9887	23.3904	2.95692	7.91039	2.5658e-15	7.11001e-13	Up
NM_001252511	SOAT1	662.375	148.727	405.551	2.1546	0.634197	3.39736	0.000680391	0.0169922	Up
NM_003745	SOCS1	681.529	161.073	421.301	2.08086	0.423917	4.90866	9.17016e-07	8.87173e-05	Up
NM_001286239	SPATA6	0.525895	42.3424	21.4342	-6.37529	1.77509	-3.59153	0.000328748	0.00994059	Down
NM_001331079	SPICE1	6.21195	115.841	61.0267	-4.22485	1.29693	-3.25758	0.00112365	0.0245317	Down
NM_001006681	SPIN2B	17.8213	27.2969	7.52548	-2.93841	0.835189	-3.51826	0.000434392	0.0121941	Down
NM_001368272	SPTLC1	63.2004	0	31.6002	23.4287	2.95717	7.92266	2.32478e-15	6.53551e-13	Up
NM_001304803	SRR	10.7434	0.632352	5.68789	4.06612	1.29242	3.14612	0.00165453	0.0316195	Up
NM_001350607	SRSF11	104.13	38.3364	13.8496	22.2803	2.95788	7.5325	4.97761e-14	9.23953e-12	Up
NM_001204527	SSR4	31.0881	654.149	342.619	-4.39478	0.97396	-4.51227	6.4136e-06	0.000472136	Down
NM_001271145	ST3GAL6	60.6214	0	9.00897	21.6718	2.95856	7.32512	2.38682e-13	3.64554e-11	Up
NM_001349108	ST6GALNAC3	0	25.7331	12.8665	-22.9039	2.95793	-7.74322	9.69301e-15	2.11259e-12	Down
NM_001369600	ST7	0	29.1088	14.5544	-23.062	2.95778	-7.79708	6.33572e-15	1.49875e-12	Down
NM_001008410	STEAP3	54.6085	11.7648	27.3453	9.29769	2.84725	3.2655	0.0010927	0.0241135	Up
NM_001321699	SUGP2	655.71	73.1503	20.7008	-3.4198	1.13615	-3.01	0.0026125	0.0435173	Down
NM_001350326	SUPT3H	19.5816	47.436	4.54648	-2.1473	0.702864	-3.05508	0.00225004	0.0391612	Down
NM_198882	SYNRG	427.459	83.0545	255.257	2.36365	0.713971	3.31057	0.000931059	0.0215416	Up
NM_001271896	TARS2	6.44039	25.3626	12.6813	-22.0739	2.95795	-7.46257	8.48485e-14	1.4761e-11	Down
NM_018421	TBC1D2	194.378	0	97.189	24.9929	2.30792	10.8292	2.50363e-27	4.85641e-23	Up
NM_015279	TBC1D30	118.514	0	59.2571	24.3076	2.95691	8.22063	2.0244e-16	9.2396e-14	Up
NM_152730	TBC1D32	1.97641	128.254	33.3217	-9.43445	2.54226	-3.71105	0.000206405	0.00714952	Down
NM_001139468	TBL1X	593.573	84.7809	339.177	2.80815	0.690028	4.06962	4.70892e-05	0.00238178	Up
NM_001365429	TCAF2	128.869	0	64.4345	9.51817	2.25474	4.2214	2.42793e-05	0.00140375	Up
NM_001322151	TCF12	51.6859	114.076	69.6496	-2.17553	0.636548	-3.4177	0.000631527	0.0160708	Down
NM_001243230	TCF4	44.6553	2.43689	23.5461	4.19961	1.26302	3.32505	0.000884039	0.020773	Up
NM_174910	TCTE3	3.26691	19.7373	11.5021	-2.56711	0.884561	-2.90213	0.00370639	0.0550495	Down
NM_001244583	TFEC	13.4495	481.502	247.476	-5.16314	1.02495	-5.03745	4.71778e-07	4.92006e-05	Down
NM_015927	TGFB1I1	44.7447	0	22.3723	22.9485	2.71031	8.4671	2.51572e-17	1.54917e-14	Up
NM_001146020	TJAP1	123.429	0	9.41888	21.7418	2.95848	7.34898	1.99728e-13	3.13703e-11	Up
NM_001271934	TK2	65.3167	273.227	53.5662	-3.88822	1.07385	-3.62083	0.00029366	0.00924719	Down
NM_001195107	TLR10	0	40.7043	6.8709	-21.8599	2.95908	-7.38741	1.49712e-13	2.40999e-11	Down
NM_001204898	TM4SF19	5.29809	28.951	14.4755	-23.0749	2.95778	-7.80141	6.1221e-15	1.4752e-12	Down
NM_001308161	TMC5	0	71.9046	35.9523	-24.3133	2.72105	-8.93528	4.0613e-19	4.77449e-16	Down
NM_001351280	TMEM107	0	42.3917	21.1959	-7.86133	1.95606	-4.01896	5.84549e-05	0.0028347	Down
NM_138385	TMEM129	18.5979	62.074	31.3383	-6.69475	1.52953	-4.37699	1.20331e-05	0.000780643	Down
NM_001031738	TMEM150A	0	83.7318	41.8659	-24.5212	2.95702	-8.29254	1.10856e-16	5.81169e-14	Down
NM_014020	TMEM176B	52.8502	270.607	161.729	-2.35609	0.80889	-2.91274	0.00358268	0.053602	Down
NM_001004313	TMEM220	1.61062	356.178	178.894	-7.7817	1.34457	-5.78749	7.14479e-09	9.17822e-07	Down
NM_001348544	TMEM229B	29.0017	61.6501	35.7071	-2.6547	0.743456	-3.57075	0.000355955	0.0105656	Down
NM_001351005	TMEM272	524.548	209.24	55.5512	24.1978	2.95693	8.18341	2.75915e-16	1.23036e-13	Up
NM_007115	TNFAIP6	2135.31	440.563	1287.94	2.27714	0.451684	5.04145	4.62017e-07	4.83126e-05	Up
NM_004195	TNFRSF18	10.787	46.0856	28.4363	-2.0855	0.665031	-3.13595	0.00171298	0.032433	Down
NM_170754	TNS2	0	55.1579	27.5789	-22.3502	2.95723	-7.55781	4.09927e-14	7.68266e-12	Down
NM_006114	TOMM40	60.7967	28.4577	8.34244	21.5726	2.95872	7.2912	3.0721e-13	4.60163e-11	Up
NM_001195622	TOPORS	250.031	30.6393	140.335	3.02996	0.942661	3.21426	0.00130782	0.0270741	Up
NM_001252023	TOR2A	21.2402	9.85757	10.6612	6.62901	2.2983	2.88431	0.00392272	0.0571253	Up
NM_000546	TP53	629.83	345.37	360.532	2.78768	0.747607	3.7288	0.000192395	0.00682263	Up
NM_001258321	TP53I11	348.642	88.0038	180.367	4.84824	0.963621	5.03127	4.87234e-07	5.05408e-05	Up
NM_199362	TPD52L2	204.638	0.287489	102.463	9.48213	2.01598	4.70347	2.55772e-06	0.00021571	Up
NM_001018020	TPM1	96.8361	0	48.418	24.0199	2.41216	9.95781	2.33136e-23	6.95732e-20	Up
NM_001353004	TPRA1	71.116	48.5978	12.3125	-2.83909	0.91951	-3.08762	0.00201769	0.0363231	Down
NM_001321006	TRDMT1	46.0799	317.723	181.901	-2.78502	0.821132	-3.39168	0.000694645	0.0172417	Down
NM_001348120	TRIM16	0	39.2299	19.615	-23.4851	2.73097	-8.59954	8.00372e-18	5.85858e-15	Down
NM_001353086	TRIM37	0	158.381	79.1905	-9.76262	1.94469	-5.02015	5.16321e-07	5.28514e-05	Down
NM_001346049	TRIM52	0	64.1922	32.0961	-8.45947	2.23846	-3.77915	0.000157363	0.00591562	Down
NM_001366147	TRPM3	4.89143	19.1231	12.0072	-2.0017	0.474832	-4.21559	2.49121e-05	0.00143392	Down
NM_001362177	TSC1	165.365	106.393	24.8415	23.0947	2.95732	7.80935	5.74842e-15	1.42828e-12	Up
NM_024418	TSPOAP1	51.4774	805.375	428.426	-3.96545	0.896176	-4.42486	9.65058e-06	0.000655681	Down
NM_001105513	TTC21A	0	86.7367	43.3683	-24.56	2.957	-8.3057	9.92295e-17	5.27343e-14	Down
NM_001256850	TTN	27.856	156.78	92.318	-2.49199	0.614467	-4.05554	5.0019e-05	0.00250063	Down
NM_001303116	TUBA1C	56.8176	1.40979	8.79096	21.647	2.95861	7.3166	2.54329e-13	3.86928e-11	Up
NM_001303530	TUBB6	16.3751	78.0692	47.2222	-2.24717	0.680851	-3.30053	0.000965021	0.0221003	Down
NM_001102610	TUBGCP5	49.1306	263.625	156.378	-2.4235	0.837962	-2.89214	0.00382626	0.0560573	Down
NM_001171204	UBAP1	350.382	10.1349	180.258	5.11232	0.928924	5.50349	3.7235e-08	4.57131e-06	Up
NM_001354507	UBE3A	4.5578	69.8977	12.6153	-2.18441	0.704788	-3.09939	0.0019392	0.0354417	Down
NM_001353479	UCKL1	0	68.6649	9.22197	-22.4633	2.95845	-7.59293	3.12757e-14	6.0972e-12	Down
NM_001330166	UNC119	59.7106	9.58441	34.6475	2.64133	0.725948	3.63845	0.000274283	0.00882324	Up
NM_001287430	UPP1	23.0438	1.48625	12.265	3.94686	1.02747	3.84135	0.000122361	0.00486872	Up
NM_001017415	USP1	513.465	102.571	308.018	2.32332	0.779735	2.97963	0.00288599	0.0465925	Up
NM_001199162	USP19	66.7759	31.4111	7.57996	21.4387	2.95893	7.24541	4.31147e-13	6.33573e-11	Up
NM_001346257	USP28	0	72.5064	36.2532	-24.3248	2.95708	-8.22595	1.93643e-16	8.9433e-14	Down
NM_001346026	USP45	255.462	0	127.731	25.3711	2.95675	8.58074	9.42648e-18	6.6491e-15	Up
NM_001372096	USP47	0	76.376	38.188	-24.3892	2.95706	-8.24779	1.61353e-16	7.98789e-14	Down
NM_001371397	USP53	86.1771	0	43.0886	23.8633	2.95702	8.07005	7.02676e-16	2.54769e-13	Up
NM_001145149	VAMP7	0	60.3612	30.1806	-24.0737	2.95718	-8.14078	3.92745e-16	1.63834e-13	Down
NM_001352118	VEZT	112.86	15.4424	64.1512	2.86971	0.731077	3.92532	8.66158e-05	0.00381131	Up
NM_004666	VNN1	4831.26	896.987	2864.13	2.42923	0.426384	5.69728	1.21731e-08	1.54332e-06	Up
NM_015378	VPS13D	74.0321	2666.16	1370.1	-5.17061	0.912726	-5.66502	1.47011e-08	1.85776e-06	Down
NM_001363168	VPS37A	53.8097	82.4373	30.4594	2.91869	0.714847	4.08296	4.44651e-05	0.0022848	Up
NM_001257403	VSIG4	48.9925	0	24.4963	23.0654	2.67322	8.62833	6.22541e-18	4.92888e-15	Up
NM_004184	WARS1	23680.1	5633.99	14657.1	2.07143	0.397687	5.20868	1.90185e-07	2.13861e-05	Up
NM_001024935	WASF1	48.2122	1.70411	24.9582	4.81009	1.69273	2.84161	0.00448865	0.0622585	Up
NM_001367411	WASHC2C	171.79	76.0773	85.8948	24.826	2.95682	8.39619	4.61194e-17	2.62826e-14	Up
NM_001345907	WDR53	41.4469	0	20.7234	20.9142	2.95746	7.07169	1.5306e-12	2.19924e-10	Up
NM_001369453	WDR74	2.50016	118.336	60.4179	-5.55804	1.78236	-3.11836	0.00181858	0.0338215	Down
NM_001317064	WDR77	25.4962	0	12.7481	20.8595	2.95799	7.05191	1.76476e-12	2.52634e-10	Up
NM_001354729	XPC	0	173.124	24.3525	-23.7829	2.95731	-8.04209	8.83212e-16	3.11493e-13	Down
NM_001354752	ZBTB16	84.0011	38.7554	8.58579	21.6084	2.95866	7.30344	2.80498e-13	4.23421e-11	Up
NM_001370342	ZBTB42	0	116.805	58.4026	-24.9649	2.9569	-8.44293	3.09476e-17	1.87596e-14	Down
NM_001350264	ZC3H11A	4094.03	0	2047.02	28.1462	2.94506	9.55707	1.21138e-21	3.02149e-18	Up
NM_001326314	ZC3H14	0	35.7682	17.8841	-7.61596	2.17669	-3.49887	0.000467241	0.0127652	Down
NM_001369707	ZFY	167.293	0	83.6463	23.923	2.95682	8.09079	5.92779e-16	2.25407e-13	Up
NM_001002261	ZFYVE27	444.192	108.401	276.297	2.03424	0.641861	3.16928	0.00152815	0.0298963	Up
NM_001304506	ZKSCAN4	56.3744	41.1029	28.9793	5.16678	1.09827	4.70449	2.54502e-06	0.000215577	Up
NM_024645	ZMAT4	10.7625	62.5164	36.6394	-2.53261	0.577016	-4.38915	1.13793e-05	0.00074697	Down
NM_001330057	ZMYND11	5.41733	64.8998	35.1586	-3.5905	0.994924	-3.60882	0.000307596	0.00952368	Down
NM_001281782	ZMYND8	61.0055	186.059	21.4389	-23.6105	2.9574	-7.98351	1.4223e-15	4.48559e-13	Down
NM_001367574	ZNF138	27.8708	51.1927	26.5946	-4.69051	1.38488	-3.38693	0.000706786	0.0174759	Down
NM_001348432	ZNF148	0	497.711	248.855	-26.4575	2.95668	-8.94839	3.6072e-19	4.66471e-16	Down
NM_003448	ZNF169	0	72.5449	36.2725	-24.3059	2.6992	-9.00484	2.15981e-19	3.11318e-16	Down
NM_001032292	ZNF174	0	63.4568	31.7284	-8.44311	1.6731	-5.04638	4.50255e-07	4.74665e-05	Down
NM_001278240	ZNF189	21.9839	258.495	140.239	-3.55595	0.650627	-5.46542	4.61824e-08	5.6341e-06	Down
NM_001323294	ZNF197	0	31.1647	15.5824	-23.0422	2.9577	-7.79057	6.67073e-15	1.54042e-12	Down
NM_001319089	ZNF226	235.799	0	117.9	24.7893	2.78325	8.90659	5.26265e-19	5.67123e-16	Up
NM_001289172	ZNF227	12.1078	58.2017	35.1547	-2.26308	0.640972	-3.5307	0.000414457	0.0118314	Down
NM_001304492	ZNF23	37.5469	32.0087	4.67167	-3.64498	1.27442	-2.86011	0.004235	0.0599842	Down
NM_001324353	ZNF239	3.94406	22.4282	13.1861	-2.5116	0.784356	-3.20212	0.00136422	0.0278259	Down
NM_001329661	ZNF25	0.106946	114.071	20.7212	-7.53652	1.6565	-4.54966	5.37323e-06	0.000405553	Down
NM_001281294	ZNF281	555.01	17.8934	278.21	8.62684	2.91005	2.9645	0.00303179	0.048196	Up
NM_001291490	ZNF285	4.06908	48.8743	26.4717	-3.59359	1.05535	-3.40512	0.000661356	0.0166606	Down
NM_001346171	ZNF287	0	58.9271	29.4636	-24.0376	2.95719	-8.12855	4.34473e-16	1.76722e-13	Down
NM_001253800	ZNF331	3.07675	57.2683	30.1725	-4.22833	0.897458	-4.71146	2.4595e-06	0.000210168	Down
NM_001305040	ZNF33B	291.938	24.5965	158.267	3.56781	0.967336	3.68829	0.00022577	0.00766966	Up
NM_001324339	ZNF354A	51.7301	38.2991	6.54681	-21.9726	2.9592	-7.42519	1.12622e-13	1.87519e-11	Down
NM_001324152	ZNF41	202.906	258.605	142.532	-3.28946	1.12607	-2.92118	0.00348709	0.0528238	Down
NM_001346912	ZNF429	0	88.1157	44.0578	-23.364	2.957	-7.90127	2.76081e-15	7.54265e-13	Down
NM_001318141	ZNF485	22.2533	0	11.1266	21.9728	2.95819	7.42778	1.10437e-13	1.85472e-11	Up
NM_152606	ZNF540	43.0095	0	21.5048	7.93508	2.67286	2.96876	0.00299007	0.047686	Up
NM_001366189	ZNF565	68.3394	15.9759	42.1577	2.09552	0.565647	3.70464	0.000211687	0.0072805	Up
NM_001321991	ZNF570	12.8666	76.4851	40.6219	-4.00921	1.33463	-3.00398	0.00266475	0.0440661	Down
NM_001037735	ZNF630	46.7069	28.9399	15.0304	-4.71409	1.59859	-2.94891	0.00318901	0.0497173	Down
NM_001303426	ZNF639	104.554	113.231	8.89249	-22.4151	2.95852	-7.57645	3.5513e-14	6.75357e-12	Down
NM_001366096	ZNF654	110.85	0	55.425	22.9756	2.7279	8.42246	3.68676e-17	2.20043e-14	Up
NM_001363334	ZNF655	44.5207	0	22.2603	7.98487	2.65761	3.00452	0.00265996	0.0440458	Up
NM_024733	ZNF665	4.08233	60.4612	30.2306	-24.0696	2.75062	-8.75061	2.12194e-18	1.96002e-15	Down
NM_001024596	ZNF772	22.1096	296.156	159.133	-3.74197	0.906257	-4.12904	3.64286e-05	0.00195065	Down
NM_001348165	ZNF788P	59.3722	29.6206	9.45435	21.7468	2.95847	7.3507	1.97177e-13	3.10955e-11	Up
NM_001322498	ZNF799	5.85139	68.385	34.8599	-5.69031	1.37235	-4.14641	3.3773e-05	0.00184314	Down
NM_001105550	ZNF83	57.9135	31.9588	8.17185	21.5452	2.95876	7.28184	3.29309e-13	4.89485e-11	Up
NM_001361190	ZUP1	18.4839	21.2574	10.7421	-6.28808	1.95687	-3.21333	0.00131206	0.02712	Down
